# Supplementary material for: Tosanoides obama, a new basslet (Perciformes, Percoidei, Serranidae) from deep coral reefs in the Northwestern Hawaiian Islands
Source: Zookeys. 2016 Dec 21;(641):165–81. doi: 10.3897/zookeys.641.11500 (PMC5240353; doi:10.3897/zookeys.641.11500)
Supplement: XML Treatment for Tosanoides obama [file zookeys.641.11500-treatment1.xml]

<!DOCTYPE tp:taxon-treatment
  PUBLIC "-//TaxonX//DTD Taxonomic Treatment Publishing DTD v0 20100105//EN" "tax-treatment-NSO.dtd">
<tp:taxon-treatment xmlns:tp="http://www.plazi.org/taxpub"><tp:treatment-meta><kwd-group><label>Taxon classification</label><kwd><named-content content-type="kingdom">Animalia</named-content></kwd><kwd><named-content content-type="order">Perciformes</named-content></kwd><kwd><named-content content-type="family">Serranidae</named-content></kwd></kwd-group><mixed-citation publication-type="journal"><person-group><name><surname>Pyle</surname><given-names>Richard L.</given-names></name><name><surname>Greene</surname><given-names>Brian D.</given-names></name><name><surname>Kosaki</surname><given-names>Randall K.</given-names></name></person-group><article-title><italic><tp:taxon-name><tp:taxon-name-part taxon-name-part-type="genus">Tosanoides</tp:taxon-name-part> <tp:taxon-name-part taxon-name-part-type="species">obama</tp:taxon-name-part></tp:taxon-name></italic>, a new basslet (<tp:taxon-name><tp:taxon-name-part taxon-name-part-type="order">Perciformes</tp:taxon-name-part></tp:taxon-name>, <tp:taxon-name><tp:taxon-name-part taxon-name-part-type="suborder">Percoidei</tp:taxon-name-part></tp:taxon-name>, <tp:taxon-name><tp:taxon-name-part taxon-name-part-type="family">Serranidae</tp:taxon-name-part></tp:taxon-name>) from deep coral reefs in the Northwestern Hawaiian Islands</article-title><source>Zookeys</source><day>21</day><month>12</month><year>2016</year><volume>2016</volume><issue>641</issue><fpage>165</fpage><lpage>181</lpage><pub-id pub-id-type="doi">10.3897/zookeys.641.11500</pub-id></mixed-citation></tp:treatment-meta><tp:nomenclature><tp:taxon-name>
            <tp:taxon-name-part taxon-name-part-type="genus">Tosanoides</tp:taxon-name-part>
            <tp:taxon-name-part taxon-name-part-type="species">obama</tp:taxon-name-part>
            <object-id xmlns:xlink="http://www.w3.org/1999/xlink" content-type="zoobank" xlink:type="simple">http://zoobank.org/18C72D73-00C3-40E4-B27F-FA7748A1251E</object-id>
          </tp:taxon-name><tp:taxon-authority>Pyle, Greene &amp; Kosaki</tp:taxon-authority><tp:taxon-status xmlns:xlink="http://www.w3.org/1999/xlink" xlink:type="simple">sp. n.</tp:taxon-status><xref ref-type="fig" rid="F1">Figs 1</xref><xref ref-type="fig" rid="F2">, 2</xref><xref ref-type="fig" rid="F3">, 3</xref><xref ref-type="fig" rid="F4">, 4</xref><xref ref-type="fig" rid="F5">, 5</xref><xref ref-type="fig" rid="F6">, 6</xref></tp:nomenclature><tp:treatment-sec sec-type="type locality" id="SECID0ECIAC"><title>Type locality.</title><p>Northwestern Hawaiian Islands, Kure Atoll, north side, <named-content xmlns:xlink="http://www.w3.org/1999/xlink" content-type="dwc:verbatimCoordinates" xlink:type="simple"><named-content content-type="geo-json" specific-use="{&#34;type&#34;:&#34;Point&#34;,&#34;coordinates&#34;:[-178.287900,28.491800]}" id="NCID0ELIAC" xlink:type="simple">28.4918°N, 178.2879°W</named-content></named-content>.</p></tp:treatment-sec><tp:treatment-sec sec-type="material" id="SECID0EQIAC"><title>Holotype.</title><p>
            <named-content xmlns:xlink="http://www.w3.org/1999/xlink" content-type="dwc:institutional_code" xlink:type="simple">BPBM</named-content> 41315, male, Barcode of Life <ext-link xmlns:xlink="http://www.w3.org/1999/xlink" ext-link-type="uri" xlink:href="http://www.boldsystems.org/index.php/Public_RecordView?processid=TOSOB001-16" xlink:type="simple">TOSOB001-16</ext-link> (submitted to GenBank), 43.2 mm <abbrev xmlns:xlink="http://www.w3.org/1999/xlink" xlink:title="standard length" id="ABBRID0EDJAC" xlink:type="simple">SL</abbrev>, Northwestern Hawaiian Islands, Kure Atoll, north side, <named-content xmlns:xlink="http://www.w3.org/1999/xlink" content-type="dwc:verbatimCoordinates" xlink:type="simple"><named-content content-type="geo-json" specific-use="{&#34;type&#34;:&#34;Point&#34;,&#34;coordinates&#34;:[-178.287900,28.491800]}" id="NCID0ENJAC" xlink:type="simple">28.4918°N, 178.2879°W</named-content></named-content>, 90 m, 5 June 2016, R. L. Pyle, aboard <named-content xmlns:xlink="http://www.w3.org/1999/xlink" content-type="dwc:institutional_code" xlink:type="simple">NOAA</named-content> ship <italic>Hi‘ialakai</italic> (Cruise: HA-16-04), hand nets, limestone bottom with small holes. Found in association with a single presumed female (not collected).</p></tp:treatment-sec><tp:treatment-sec sec-type="material" id="SECID0EAKAC"><title>Paratype.</title><p>
            <named-content xmlns:xlink="http://www.w3.org/1999/xlink" content-type="dwc:institutional_code" xlink:type="simple">USNM</named-content> 440451, immature, Barcode of Life <ext-link xmlns:xlink="http://www.w3.org/1999/xlink" ext-link-type="uri" xlink:href="http://www.boldsystems.org/index.php/Public_RecordView?processid=TOSOB002-16" xlink:type="simple">TOSOB002-16</ext-link> (submitted to GenBank), 28.4 mm <abbrev xmlns:xlink="http://www.w3.org/1999/xlink" xlink:title="standard length" id="ABBRID0ETKAC" xlink:type="simple">SL</abbrev>, Northwestern Hawaiian Islands, Pearl and Hermes Atoll, northwest side, <named-content xmlns:xlink="http://www.w3.org/1999/xlink" content-type="dwc:verbatimCoordinates" xlink:type="simple"><named-content content-type="geo-json" specific-use="{&#34;type&#34;:&#34;Point&#34;,&#34;coordinates&#34;:[-175.935900,27.909500]}" id="NCID0E4KAC" xlink:type="simple">27.9095°N, 175.9359°W</named-content></named-content>, 92 m, 6 June 2016, B. D. Greene, aboard <named-content xmlns:xlink="http://www.w3.org/1999/xlink" content-type="dwc:institutional_code" xlink:type="simple">NOAA</named-content> ship <italic>Hi‘ialakai</italic> (Cruise: HA-16-04), hand nets, limestone bottom with small holes. Found in association with two other individuals, one presumed male and one presumed female (not collected).</p></tp:treatment-sec><tp:treatment-sec sec-type="diagnosis" id="SECID0EQLAC"><title>Diagnosis.</title><p>A species of <italic><tp:taxon-name><tp:taxon-name-part taxon-name-part-type="genus">Tosanoides</tp:taxon-name-part></tp:taxon-name></italic> (<italic>sensu</italic> Katayama &amp; Masuda, 1980) distinguished by the following combination of characters: fourth or fifth dorsal spine the longest, dorsal-fin soft rays 17; anal-fin soft rays 8; pored lateral-line scales 33 or 34; head 2.9–3.0 in <abbrev xmlns:xlink="http://www.w3.org/1999/xlink" xlink:title="standard length" id="ABBRID0E6LAC" xlink:type="simple">SL</abbrev>; body depth 2.8–2.9 in <abbrev xmlns:xlink="http://www.w3.org/1999/xlink" xlink:title="standard length" id="ABBRID0EGMAC" xlink:type="simple">SL</abbrev>; color in life pink or yellowish pink on head and body, slightly darker dorsally fading ventrally; snout and region immediately dorsal to eye bright yellow, with a thin bright yellow band extending dorsally on either side of nape; a thin bright yellow horizontal stripe extending horizontally from posterior middle edge of eye posteriorly across most of operculum, continuing as a series of irregular oblong spots on midline of body from just posterior to gill opening to a point approximately one-fourth to one-half of pectoral fin; a second thin bright yellow stripe extending posteriorly from lower jaw across maxilla just ventral to eye and continuing horizontally across operculum and base of pectoral fin; dorsal fin pink or yellowish pink with darker pink regions on membranes, and a bright magenta margin extending from tip of first dorsal fin posteriorly on anterior half of soft dorsal fin; males with a large circular ocellate spot covering posterior one-third of soft dorsal fin, bluish magenta on perimeter and dark red with faint yellow stripes centrally; anal and pelvic fins magenta or yellow; caudal fin translucent yellow, more pale and translucent medially and distally, with bright magenta margins extending along margins of both lobes.</p></tp:treatment-sec><tp:treatment-sec sec-type="description" id="SECID0ENMAC"><title>Description.</title><p>Dorsal fin X,17, last soft ray branched to base; anal fin III,8, last soft ray branched to base; pectoral-fin rays 14; pelvic-fin rays I,5; principal branched caudal rays 14, upper procurrent unbranched caudal rays 6, lower procurrent unbranched caudal rays 4; pored lateral-line scales 33 (34); scale rows above lateral line to origin of dorsal fin 3 (4); scale rows below lateral line to origin of anal fin 14 (13); gill rakers on upper limb 10, on lower limb 22; vertebrae 26 (10+16).</p><!--PageBreak--><p>Body ovoid, compressed, its greatest depth 2.88 (2.84) in <abbrev xmlns:xlink="http://www.w3.org/1999/xlink" xlink:title="standard length" id="ABBRID0EVMAC" xlink:type="simple">SL</abbrev>, the width just posterior to gill opening 2.00 (2.50) in depth; head length 2.88 (2.96) in <abbrev xmlns:xlink="http://www.w3.org/1999/xlink" xlink:title="standard length" id="ABBRID0E3MAC" xlink:type="simple">SL</abbrev>; snout short, its length 7.14 (6.40) in head; orbit diameter 2.88 (2.67) in head; interorbital convex, the least bony width 3.57 (3.43) in head; least depth of caudal peduncle 2.83 (2.59) in head.</p><p>Mouth large, oblique and protractile; lower jaw not projecting beyond the upper when mouth closed; maxilla 2.08 (2.04) in head, expanded distally, reaching below <!--PageBreak-->posterior border of pupil, slightly diagonal, the gape forming an angle of about 20° to the horizontal, supramaxilla absent. A pair of nostrils on either side of head, close together, directly in front of eye, anterior nostril in a membranous tube with an elevated posterior edge, posterior nostril with a slight rim anteriorly. Teeth in upper jaw villiform, forming a band broader anteriorly with a pair of canines on each side and another pair of canines slightly posteriorly and internally directed backward, an outer row of about 10 slender canines on each side of jaw curved forward; lower jaw with a patch of villiform teeth anteriorly; one canine on each side anteriorly facing forward and a second canine on each side curved forward, an outer row of about 15 slender canines like those of the upper jaw, posterior ones pointing forward; small teeth on vomer and palatines, teeth on vomer in a triangular band; tongue pointed, smooth. Preopercle with a round angle, upper limb serrate with about 25 spinules, lower limb smooth; opercle with two flat spines, upper one longest and at apex; subopercle and interopercle smooth. Gill rakers long and numerous, with 10 rakers on the upper limb and 22 on the lower limb, longest raker much longer than gill filament.</p><p>Dorsal fin very slightly notched, inserted slightly posterior to dorsal end of gill opening, its base 1.76 (1.67) in <abbrev xmlns:xlink="http://www.w3.org/1999/xlink" xlink:title="standard length" id="ABBRID0EJNAC" xlink:type="simple">SL</abbrev>; first dorsal-fin spine 4.29 (4.17) in head, second dorsal-fin spine 3.33 (3.43) in head, third dorsal-fin spine 3.06 (2.91) in head, fourth dorsal-fin spine the longest, 2.68 (2.40) in head, fifth dorsal-fin spine 2.88 (2.40) in head, last dorsal-fin spine 3.06 (2.67) in head; membranes between anterior dorsal-fin spines mildly incised, progressively less so posteriorly; longest dorsal soft ray (seventh or eighth) 1.32 (1.92) in head. Anal fin originating below base of second dorsal soft ray; second anal spine slightly stronger than the third; length of first anal-fin spine 5.77 (4.80) in head, second anal-fin spine 2.54 (1.96) in head, third anal-fin spine 2.50 (1.85) in head; posterior margin of anal fin rounded; length of longest anal soft ray (fifth or sixth) 1.70 (1.48) in head. Pectoral fins subsymmetrical, longer than head, reaching a vertical at base of third anal soft ray, their length 2.63 (2.49) in <abbrev xmlns:xlink="http://www.w3.org/1999/xlink" xlink:title="standard length" id="ABBRID0EQNAC" xlink:type="simple">SL</abbrev>; caudal fin deeply convex, upper and lower lobes each with two filamentous extensions on their outermost principle rays; pelvic spine 2.00 (1.88) in head; first soft ray of pelvic fin with a filamentous extension (broken in holotype), its length (1.67), in <abbrev xmlns:xlink="http://www.w3.org/1999/xlink" xlink:title="standard length" id="ABBRID0EXNAC" xlink:type="simple">SL</abbrev>.</p><p>Scales moderately large, ctenoid; 3 (4) in a series from origin of dorsal fin to lateral line, 14 (13) from origin of anal fin to lateral line; head closely scaled except for lips and tip of snout anterior to nostrils; dorsal and anal fins with small scales basally, a single row on spinous portion of dorsal fin, reaching distally about 1/5 of distance to outer margin posteriorly on soft portions of dorsal and anal fins; about 7 or 8 vertical scale rows on base of caudal fin; scales on pectoral fins basally, extending posteriorly on lower half of pectoral fin approximately one third distance to posterior margin. Lateral line high, concurrent with back, forming an angle below last several dorsal rays and extending along middle of caudal peduncle to base of caudal fin.</p><p>Color in life as in Figures <xref ref-type="fig" rid="F1">1</xref>–<xref ref-type="fig" rid="F6">6</xref>. This species is sexually dichromatic. Male (holotype; Figures <xref ref-type="fig" rid="F1">1</xref>, <xref ref-type="fig" rid="F3">3</xref>–<xref ref-type="fig" rid="F5">5</xref>): body and head pink, slightly darker dorsally fading ventrally; snout and region immediately dorsal to eye bright yellow, with a thin bright yellow band extending dorsally on either side of nape from dorsal edge of eye to about one-<!--PageBreak--><!--PageBreak-->third to one-half distance to origin of dorsal fin; nape pink; a thin bright yellow stripe extending horizontally from posterior middle edge of eye across most of operculum, continuing as a series of irregular oblong spots on midline of body from just posterior to gill opening to a point approximately one-fourth to one-third of pectoral-fin length; a second thin bright yellow stripe extending posteriorly from lower jaw across maxilla just ventral to eye and continuing horizontally across operculum and base of pectoral fin; a very thin faint yellow stripe along anterior two thirds of lateral line; dorsal fin pink with a bright magenta margin extending from tip of first dorsal-fin spine to anterior half of soft dorsal fin, a large circular ocellate spot covering posterior one-third of soft dorsal fin, extending from base of fin to outer margin, broadly bluish magenta on perimeter and dark red with faint yellow stripes centrally; anal fin magenta except for anterior base; pelvic fins translucent magenta with a pale blue pelvic spine; caudal fin translucent yellow, paler and translucent medially and distally, with bright magenta margins extending along dorsal and ventral margins; live male held under duress in captivity (Figure <xref ref-type="fig" rid="F5">5</xref>) paler pink over most of body, with faded coloration on median fins and pelvic fins, central portion of ocellate spot bright yellow with thin red lines corresponding to soft dorsal-fin rays. Immature (paratype, Figures <xref ref-type="fig" rid="F2">2</xref>, <xref ref-type="fig" rid="F6">6</xref>) and presumed female (Figure <xref ref-type="fig" rid="F4">4</xref>) fish: body and head yellowish pink, fading ventrally on abdomen and chest; snout and region immediately dorsal to eye bright yellow, with a dusky yellow band extending dorsally on either side of nape from dorsal edge of eye to origin of dorsal fin; nape with a magenta stripe extending from a point just dorsal to snout horizontal to midline of eye and extending dorsally along nape, tapering to a point at origin of dorsal fin; a thin bright yellow stripe extending horizontally from posterior middle edge of eye across most of operculum, continuing as a series of irregular oblong spots on midline of body from just posterior to gill opening to a point approximately one-third to one-half of pectoral-fin length; a second thin bright yellow stripe extending posteriorly from lower jaw across maxilla just ventral to eye and continuing horizontally across operculum and base of pectoral fin; dorsal fin yellowish pink with darker pink regions on membranes between dorsal-fin spines and basally on soft portion of fin; a bright magenta margin extending from tip of first dorsal-fin spine to anterior half of soft dorsal fin; anal fin yellow with pink blotches; pelvic fins translucent yellow anteriorly, white posteriorly, spine bright magenta; caudal fin translucent yellow, paler and translucent medially and distally, with bright magenta dorsal and ventral margins; live immature fish held under duress in captivity (Figure <xref ref-type="fig" rid="F6">6</xref>) darker pink over most of body.</p><fig id="F1" position="float" orientation="portrait"><label>Figure 1.</label><caption><p>Holotype of <italic><tp:taxon-name><tp:taxon-name-part taxon-name-part-type="genus">Tosanoides</tp:taxon-name-part> <tp:taxon-name-part taxon-name-part-type="species">obama</tp:taxon-name-part></tp:taxon-name></italic> (<named-content xmlns:xlink="http://www.w3.org/1999/xlink" content-type="dwc:institutional_code" xlink:type="simple">BPBM</named-content> 41315), collected at a depth of 90 m off Kure Atoll, Northwestern Hawaiian Islands. Photo by R. L. Pyle.</p></caption><graphic xmlns:xlink="http://www.w3.org/1999/xlink" xlink:href="zookeys-641-165-g001.jpg" position="float" orientation="portrait" xlink:type="simple" id="oo_115685.jpg"/></fig><fig id="F2" position="float" orientation="portrait"><label>Figure 2.</label><caption><p>Paratype of <italic><tp:taxon-name><tp:taxon-name-part taxon-name-part-type="genus">Tosanoides</tp:taxon-name-part> <tp:taxon-name-part taxon-name-part-type="species">obama</tp:taxon-name-part></tp:taxon-name></italic> (<named-content xmlns:xlink="http://www.w3.org/1999/xlink" content-type="dwc:institutional_code" xlink:type="simple">USNM</named-content> 440451), collected at a depth of 92 m off Pearl and Hermes Atoll, Northwestern Hawaiian Islands. Photo by R. L. Pyle.</p></caption><graphic xmlns:xlink="http://www.w3.org/1999/xlink" xlink:href="zookeys-641-165-g002.jpg" position="float" orientation="portrait" xlink:type="simple" id="oo_115686.jpg"/></fig><fig id="F3" position="float" orientation="portrait"><label>Figure 3.</label><caption><p>Holotype of <italic><tp:taxon-name><tp:taxon-name-part taxon-name-part-type="genus">Tosanoides</tp:taxon-name-part> <tp:taxon-name-part taxon-name-part-type="species">obama</tp:taxon-name-part></tp:taxon-name></italic> immediately prior to collection, at a depth of 90 m off Kure Atoll, Northwestern Hawaiian Islands. Cropped frame from video by R. L. Pyle.</p></caption><graphic xmlns:xlink="http://www.w3.org/1999/xlink" xlink:href="zookeys-641-165-g003.jpg" position="float" orientation="portrait" xlink:type="simple" id="oo_115687.jpg"/></fig><fig id="F4" position="float" orientation="portrait"><label>Figure 4.</label><caption><p>Holotype of <italic><tp:taxon-name><tp:taxon-name-part taxon-name-part-type="genus">Tosanoides</tp:taxon-name-part> <tp:taxon-name-part taxon-name-part-type="species">obama</tp:taxon-name-part></tp:taxon-name></italic> (upper left) alongside presumed female (lower right, not collected) immediately prior to collection of the holotype, at a depth of 90 m off Kure Atoll, Northwestern Hawaiian Islands. Both fish retreated into the same hole moments after this image was captured. Cropped frame from video by R. L. Pyle.</p></caption><graphic xmlns:xlink="http://www.w3.org/1999/xlink" xlink:href="zookeys-641-165-g004.jpg" position="float" orientation="portrait" xlink:type="simple" id="oo_115690.jpg"/></fig><fig id="F5" position="float" orientation="portrait"><label>Figure 5.</label><caption><p>Holotype of <italic><tp:taxon-name><tp:taxon-name-part taxon-name-part-type="genus">Tosanoides</tp:taxon-name-part> <tp:taxon-name-part taxon-name-part-type="species">obama</tp:taxon-name-part></tp:taxon-name></italic> shortly after collection, alive in a holding tank aboard the <named-content xmlns:xlink="http://www.w3.org/1999/xlink" content-type="dwc:institutional_code" xlink:type="simple">NOAA</named-content> Ship <italic>Hi’ialakai</italic>. Photo by R. L. Pyle.</p></caption><graphic xmlns:xlink="http://www.w3.org/1999/xlink" xlink:href="zookeys-641-165-g005.jpg" position="float" orientation="portrait" xlink:type="simple" id="oo_115700.jpg"/></fig><fig id="F6" position="float" orientation="portrait"><label>Figure 6.</label><caption><p>Paratype of <italic><tp:taxon-name><tp:taxon-name-part taxon-name-part-type="genus">Tosanoides</tp:taxon-name-part> <tp:taxon-name-part taxon-name-part-type="species">obama</tp:taxon-name-part></tp:taxon-name></italic> shortly after collection, alive in a holding tank aboard the <named-content xmlns:xlink="http://www.w3.org/1999/xlink" content-type="dwc:institutional_code" xlink:type="simple">NOAA</named-content> Ship <italic>Hi’ialakai</italic>. Photo by R. L. Pyle</p></caption><graphic xmlns:xlink="http://www.w3.org/1999/xlink" xlink:href="zookeys-641-165-g006.jpg" position="float" orientation="portrait" xlink:type="simple" id="oo_115703.jpg"/></fig><p>Color in alcohol uniformly pale yellow except for eye, which is black.</p><p>Morphometric data for selected characters of type specimens are provided in Table <xref ref-type="table" rid="T1">1</xref>.</p><table-wrap id="T1" position="float" orientation="portrait"><label>Table 1.</label><caption><p>Morphometric and meristic data for selected characters of type specimens of <italic><tp:taxon-name><tp:taxon-name-part taxon-name-part-type="genus">Tosanoides</tp:taxon-name-part> <tp:taxon-name-part taxon-name-part-type="species">obama</tp:taxon-name-part></tp:taxon-name></italic>. Values of morphometric data (other than <abbrev xmlns:xlink="http://www.w3.org/1999/xlink" xlink:title="total length" id="ABBRID0EVFAE" xlink:type="simple">TL</abbrev> and <abbrev xmlns:xlink="http://www.w3.org/1999/xlink" xlink:title="standard length" id="ABBRID0E3FAE" xlink:type="simple">SL</abbrev>) are represented as % of <abbrev xmlns:xlink="http://www.w3.org/1999/xlink" xlink:title="standard length" id="ABBRID0EDGAE" xlink:type="simple">SL</abbrev>.</p></caption><table id="TID0E1QAG" rules="all"><tbody><tr><th rowspan="1" colspan="1"/><th rowspan="1" colspan="1">Holotype</th><th rowspan="1" colspan="1">Paratype</th></tr><tr><td rowspan="1" colspan="1">
              <bold>Morphometrics</bold>
            </td><td rowspan="1" colspan="1">
                    <named-content xmlns:xlink="http://www.w3.org/1999/xlink" content-type="dwc:institutional_code" xlink:type="simple">BPBM</named-content> 41315</td><td rowspan="1" colspan="1">
                    <named-content xmlns:xlink="http://www.w3.org/1999/xlink" content-type="dwc:institutional_code" xlink:type="simple">USNM</named-content> 440451</td></tr><tr><td rowspan="1" colspan="1">Sex</td><td rowspan="1" colspan="1">Male</td><td rowspan="1" colspan="1">Immature</td></tr><tr><td rowspan="1" colspan="1">Total length (<abbrev xmlns:xlink="http://www.w3.org/1999/xlink" xlink:title="total length" id="ABBRID0EGIAE" xlink:type="simple">TL</abbrev>) in mm</td><td rowspan="1" colspan="1">61.5</td><td rowspan="1" colspan="1">41.0</td></tr><tr><td rowspan="1" colspan="1">Standard length (<abbrev xmlns:xlink="http://www.w3.org/1999/xlink" xlink:title="standard length" id="ABBRID0EYIAE" xlink:type="simple">SL</abbrev>) in mm</td><td rowspan="1" colspan="1">43.2</td><td rowspan="1" colspan="1">28.4</td></tr><tr><td rowspan="1" colspan="1">Head length</td><td rowspan="1" colspan="1">35</td><td rowspan="1" colspan="1">34</td></tr><tr><td rowspan="1" colspan="1">Body depth</td><td rowspan="1" colspan="1">35</td><td rowspan="1" colspan="1">35</td></tr><tr><td rowspan="1" colspan="1">Body width</td><td rowspan="1" colspan="1">17</td><td rowspan="1" colspan="1">14</td></tr><tr><td rowspan="1" colspan="1">Snout length</td><td rowspan="1" colspan="1">4.9</td><td rowspan="1" colspan="1">5.3</td></tr><tr><td rowspan="1" colspan="1">Predorsal length</td><td rowspan="1" colspan="1">34</td><td rowspan="1" colspan="1">36</td></tr><tr><td rowspan="1" colspan="1">Preanal length</td><td rowspan="1" colspan="1">65</td><td rowspan="1" colspan="1">62</td></tr><tr><td rowspan="1" colspan="1">Base of dorsal fin</td><td rowspan="1" colspan="1">57</td><td rowspan="1" colspan="1">60</td></tr><tr><td rowspan="1" colspan="1">Base of anal fin</td><td rowspan="1" colspan="1">19</td><td rowspan="1" colspan="1">21</td></tr><tr><td rowspan="1" colspan="1">Orbit diameter</td><td rowspan="1" colspan="1">12</td><td rowspan="1" colspan="1">13</td></tr><tr><td rowspan="1" colspan="1">Interorbital Width</td><td rowspan="1" colspan="1">10</td><td rowspan="1" colspan="1">10</td></tr><tr><td rowspan="1" colspan="1">Caudal Peduncle Depth</td><td rowspan="1" colspan="1">12</td><td rowspan="1" colspan="1">13</td></tr><tr><td rowspan="1" colspan="1">Pelvic Spine</td><td rowspan="1" colspan="1">17</td><td rowspan="1" colspan="1">18</td></tr><tr><td rowspan="1" colspan="1">Pelvic Fin</td><td rowspan="1" colspan="1">32</td><td rowspan="1" colspan="1">60</td></tr><tr><td rowspan="1" colspan="1">First Dorsal Spine length</td><td rowspan="1" colspan="1">8.1</td><td rowspan="1" colspan="1">8.1</td></tr><tr><td rowspan="1" colspan="1">Second Dorsal Spine length</td><td rowspan="1" colspan="1">10</td><td rowspan="1" colspan="1">10</td></tr><tr><td rowspan="1" colspan="1">Third Dorsal Spine length</td><td rowspan="1" colspan="1">11</td><td rowspan="1" colspan="1">12</td></tr><tr><td rowspan="1" colspan="1">Fourth Dorsal Spine length</td><td rowspan="1" colspan="1">13</td><td rowspan="1" colspan="1">14</td></tr><tr><td rowspan="1" colspan="1">Fifth Dorsal Spine length</td><td rowspan="1" colspan="1">12</td><td rowspan="1" colspan="1">14</td></tr><tr><td rowspan="1" colspan="1">Last Dorsal Spine length</td><td rowspan="1" colspan="1">11</td><td rowspan="1" colspan="1">13</td></tr><tr><td rowspan="1" colspan="1">Longest Dorsal Ray length</td><td rowspan="1" colspan="1">26</td><td rowspan="1" colspan="1">18</td></tr><tr><td rowspan="1" colspan="1">First Anal Spine length</td><td rowspan="1" colspan="1">6.0</td><td rowspan="1" colspan="1">7.0</td></tr><tr><td rowspan="1" colspan="1">Second Anal Spine length</td><td rowspan="1" colspan="1">14</td><td rowspan="1" colspan="1">17</td></tr><tr><td rowspan="1" colspan="1">Third Anal Spine length</td><td rowspan="1" colspan="1">14</td><td rowspan="1" colspan="1">18</td></tr><tr><td rowspan="1" colspan="1">Longest anal ray length</td><td rowspan="1" colspan="1">20</td><td rowspan="1" colspan="1">23</td></tr><tr><td rowspan="1" colspan="1">Caudal fin length</td><td rowspan="1" colspan="1">42</td><td rowspan="1" colspan="1">44</td></tr><tr><td rowspan="1" colspan="1">Pectoral fin length</td><td rowspan="1" colspan="1">38</td><td rowspan="1" colspan="1">40</td></tr><tr><td rowspan="1" colspan="1">
              <bold>Meristics</bold>
            </td><td rowspan="1" colspan="1"/><td rowspan="1" colspan="1"/></tr><tr><td rowspan="1" colspan="1">Dorsal Spines</td><td rowspan="1" colspan="1">X</td><td rowspan="1" colspan="1">X</td></tr><tr><td rowspan="1" colspan="1">Dorsal rays</td><td rowspan="1" colspan="1">17</td><td rowspan="1" colspan="1">17</td></tr><tr><td rowspan="1" colspan="1">Anal Spines</td><td rowspan="1" colspan="1">III</td><td rowspan="1" colspan="1">III</td></tr><tr><td rowspan="1" colspan="1">Anal Rays</td><td rowspan="1" colspan="1">8</td><td rowspan="1" colspan="1">8</td></tr><tr><td rowspan="1" colspan="1">Pectoral Rays</td><td rowspan="1" colspan="1">14</td><td rowspan="1" colspan="1">14</td></tr><tr><td rowspan="1" colspan="1">Caudal Rays</td><td rowspan="1" colspan="1">6+7+7+4</td><td rowspan="1" colspan="1">6+7+7+4</td></tr><tr><td rowspan="1" colspan="1">Pored lateral line scales</td><td rowspan="1" colspan="1">33</td><td rowspan="1" colspan="1">34</td></tr><tr><td rowspan="1" colspan="1">Dorsal scale rows</td><td rowspan="1" colspan="1">3</td><td rowspan="1" colspan="1">4</td></tr><tr><td rowspan="1" colspan="1">Ventral scale rows</td><td rowspan="1" colspan="1">14</td><td rowspan="1" colspan="1">13</td></tr><tr><td rowspan="1" colspan="1">Gill rakers</td><td rowspan="1" colspan="1">10+22</td><td rowspan="1" colspan="1">-</td></tr></tbody></table></table-wrap></tp:treatment-sec><tp:treatment-sec sec-type="distribution" id="SECID0E1UAE"><title>Distribution.</title><p>
            <italic><tp:taxon-name><tp:taxon-name-part taxon-name-part-type="genus">Tosanoides</tp:taxon-name-part> <tp:taxon-name-part taxon-name-part-type="species">obama</tp:taxon-name-part></tp:taxon-name></italic> is known on the basis of two specimens and three additional individuals observed at a depth of 90–92 m at Kure Atoll and Pearl and Hermes Atoll, within the Northwestern Hawaiian Islands. <xref ref-type="bibr" rid="B15">Gooding (1980)</xref> listed a single individual of <italic><tp:taxon-name><tp:taxon-name-part taxon-name-part-type="genus">Tosanoides</tp:taxon-name-part> <tp:taxon-name-part taxon-name-part-type="species">filamentosus</tp:taxon-name-part></tp:taxon-name></italic> among the fishes collected during a series of trawls at depths of 140–170 fathoms (256–311 m) in 1975–1979 at Hancock Seamount (located approximately 360 km northwest of Kure Atoll). This record appears to represent the only basis for subsequent reports of this species in or near the Hawaiian <!--PageBreak--><!--PageBreak-->Archipelago (e.g., <xref ref-type="bibr" rid="B19">Humphreys et al. 1984</xref>, <xref ref-type="bibr" rid="B42">Uchida and Uchiyama 1986</xref>, <xref ref-type="bibr" rid="B30">Mundy 2005</xref>, <xref ref-type="bibr" rid="B16">Hart and Pearson 2011</xref>). Unfortunately, the fish reported by Gooding was not preserved, therefore there is no way to determine whether it was correctly identified as <italic><tp:taxon-name><tp:taxon-name-part taxon-name-part-type="genus">Tosanoides</tp:taxon-name-part> <tp:taxon-name-part taxon-name-part-type="species">filamentosus</tp:taxon-name-part></tp:taxon-name></italic>, or perhaps was an individual of <italic><tp:taxon-name><tp:taxon-name-part taxon-name-part-type="genus">Tosanoides</tp:taxon-name-part> <tp:taxon-name-part taxon-name-part-type="species">obama</tp:taxon-name-part></tp:taxon-name></italic>, or a different species.</p><p>
            <italic><tp:taxon-name><tp:taxon-name-part taxon-name-part-type="genus">Tosanoides</tp:taxon-name-part> <tp:taxon-name-part taxon-name-part-type="species">obama</tp:taxon-name-part></tp:taxon-name></italic> is the only coral-reef fish species endemic to the Papahānaumokuākea Marine National Monument (which includes part of Hancock Seamount), although further exploration of <abbrev xmlns:xlink="http://www.w3.org/1999/xlink" xlink:title="mesophotic coral ecosystems" id="ABBRID0ELXAE" xlink:type="simple">MCEs</abbrev> in nearby regions may yet reveal its presence elsewhere. This is consistent with the observation that fish assemblages on deep coral reefs have proportionally more endemic species than on shallow reefs (<xref ref-type="bibr" rid="B32">Pyle 1996</xref>, <xref ref-type="bibr" rid="B24">Kane et al. 2014</xref>, <xref ref-type="bibr" rid="B27">Kosaki et al. 2016</xref>).</p></tp:treatment-sec><tp:treatment-sec sec-type="habitat" id="SECID0E2XAE"><title>Habitat and ecology.</title><p>Two groups of <italic><tp:taxon-name><tp:taxon-name-part taxon-name-part-type="genus">Tosanoides</tp:taxon-name-part> <tp:taxon-name-part taxon-name-part-type="species">obama</tp:taxon-name-part></tp:taxon-name></italic> have been observed in nature; one consisting of two individuals (the male holotype and an apparent female), and the other consisting of three individuals (an apparent male, an apparent female, and the immature paratype). Both groups were found living among small holes in a hard limestone bottom covered with crustose calcareous algae, in areas of apparent ancient shorelines (undercut limestone ledges adjacent to sandy bottom). General habitat characteristics are evident in Figures <xref ref-type="fig" rid="F3">3</xref>, <xref ref-type="fig" rid="F4">4</xref>, as well as the videos cited in the bibliography as <xref ref-type="bibr" rid="B45">YouTube (2016)</xref>. Both sites are characterized by comparatively dense populations of endemic reef-fish species [primarily <italic><tp:taxon-name><tp:taxon-name-part taxon-name-part-type="genus">Pseudanthias</tp:taxon-name-part> <tp:taxon-name-part taxon-name-part-type="species">thompsoni</tp:taxon-name-part></tp:taxon-name></italic> (Fowler, 1923), <italic><tp:taxon-name><tp:taxon-name-part taxon-name-part-type="genus">Chromis</tp:taxon-name-part> <tp:taxon-name-part taxon-name-part-type="species">strusakeri</tp:taxon-name-part></tp:taxon-name></italic> Randall &amp; Swerdloff, 1973, <italic><tp:taxon-name><tp:taxon-name-part taxon-name-part-type="genus">Caprodon</tp:taxon-name-part> <tp:taxon-name-part taxon-name-part-type="species">unicolor</tp:taxon-name-part></tp:taxon-name></italic> Katayama, 1975, and several other endemic labrids, chaetodontids, and pomacanthids]. Quantitative ecological surveys of mesophotic fish assemblages at the northern end of the archipelago indicate that these assemblages are numerically dominated by small-bodied, endemic planktivorous species (<xref ref-type="bibr" rid="B14">Fukunaga et al. 2016</xref>). The known habitat and likely trophic habits of <italic><tp:taxon-name><tp:taxon-name-part taxon-name-part-type="genus">Tosanoides</tp:taxon-name-part> <tp:taxon-name-part taxon-name-part-type="species">obama</tp:taxon-name-part></tp:taxon-name></italic> are consistent with this pattern.</p></tp:treatment-sec><tp:treatment-sec sec-type="etymology" id="SECID0ED1AE"><title>Etymology.</title><p>We name this species <italic><tp:taxon-name><tp:taxon-name-part taxon-name-part-type="species">obama</tp:taxon-name-part></tp:taxon-name></italic> (a noun in apposition) in honor of Barack H. Obama, 44<sup>th</sup> President of the United States, in recognition of his efforts to protect and preserve the natural environment, particularly through his decision to expand the Papahānaumokuākea Marine National Monument several weeks after the discovery of this new species.</p></tp:treatment-sec><tp:treatment-sec sec-type="Morphological comparisons" id="SECID0EV1AE"><title>Morphological comparisons.</title><p>The morphology of this species is consistent with the diagnosis for the genus <italic><tp:taxon-name><tp:taxon-name-part taxon-name-part-type="genus">Tosanoides</tp:taxon-name-part></tp:taxon-name></italic> as presented by <xref ref-type="bibr" rid="B26">Katayama and Masuda (1980)</xref>. Compared with <italic><tp:taxon-name><tp:taxon-name-part taxon-name-part-type="genus">Pseudanthias</tp:taxon-name-part></tp:taxon-name></italic> Bleeker, 1871 (the only other genus it resembles), <italic><tp:taxon-name><tp:taxon-name-part taxon-name-part-type="genus">Tosanoides</tp:taxon-name-part> <tp:taxon-name-part taxon-name-part-type="species">obama</tp:taxon-name-part></tp:taxon-name></italic> shares with the other two species of <italic><tp:taxon-name><tp:taxon-name-part taxon-name-part-type="genus">Tosanoides</tp:taxon-name-part></tp:taxon-name></italic> fewer pored lateral line scales (30–34, compared with 35–52) number of anal soft rays (8, compared with 6–7), and unbranched pectoral fin rays.</p><p>
            <italic><tp:taxon-name><tp:taxon-name-part taxon-name-part-type="genus">Tosanoides</tp:taxon-name-part> <tp:taxon-name-part taxon-name-part-type="species">obama</tp:taxon-name-part></tp:taxon-name></italic> is more similar morphologically to <italic><tp:taxon-name><tp:taxon-name-part taxon-name-part-type="genus">Tosanoides</tp:taxon-name-part> <tp:taxon-name-part taxon-name-part-type="species">flavofasciatus</tp:taxon-name-part></tp:taxon-name></italic> (Figure <xref ref-type="fig" rid="F7">7</xref>) than to <italic><tp:taxon-name><tp:taxon-name-part taxon-name-part-type="genus">Tosanoides</tp:taxon-name-part> <tp:taxon-name-part taxon-name-part-type="species">filamentosus</tp:taxon-name-part></tp:taxon-name></italic>, primarily on the basis of proportional dorsal-fin spine lengths (third or fourth dorsal spine the longest in <italic><tp:taxon-name><tp:taxon-name-part taxon-name-part-type="species">flavofasciatus</tp:taxon-name-part></tp:taxon-name></italic>, compared with first dorsal spine the longest in <italic><tp:taxon-name><tp:taxon-name-part taxon-name-part-type="species">filamentosus</tp:taxon-name-part></tp:taxon-name></italic>). <italic><tp:taxon-name><tp:taxon-name-part taxon-name-part-type="genus">Tosanoides</tp:taxon-name-part> <tp:taxon-name-part taxon-name-part-type="species">obama</tp:taxon-name-part></tp:taxon-name></italic> differs from both species of <italic><tp:taxon-name><tp:taxon-name-part taxon-name-part-type="genus">Tosanoides</tp:taxon-name-part></tp:taxon-name></italic> in number of pored lateral-line scales (33–34, compared with 30–32), number of pectoral-fin rays (14, compared with 13), shorter snout length (6.40–7.14 in head, compared with 4.66–5.86 for <italic><tp:taxon-name><tp:taxon-name-part taxon-name-part-type="genus">Tosanoides</tp:taxon-name-part> <tp:taxon-name-part taxon-name-part-type="species">filamentosus</tp:taxon-name-part></tp:taxon-name></italic> and 2.27–2.89 for <italic><tp:taxon-name><tp:taxon-name-part taxon-name-part-type="genus">Tosanoides</tp:taxon-name-part> <tp:taxon-name-part taxon-name-part-type="species">flavofasciatus</tp:taxon-name-part></tp:taxon-name></italic>), an<!--PageBreak--><!--PageBreak-->terior three dorsal-fin spine lengths (4.29–4.17, 3.33–3.43 and 3.06–2.91 in head, compared with 2.03–1.84, 2.24–2.15 and 2.66–2.30 in head for <italic><tp:taxon-name><tp:taxon-name-part taxon-name-part-type="genus">Tosanoides</tp:taxon-name-part> <tp:taxon-name-part taxon-name-part-type="species">filamentosus</tp:taxon-name-part></tp:taxon-name></italic>, and 3.57–3.21, 2.86–2.82 and 2.67–2.52 in head for <italic><tp:taxon-name><tp:taxon-name-part taxon-name-part-type="genus">Tosanoides</tp:taxon-name-part> <tp:taxon-name-part taxon-name-part-type="species">flavofasciatus</tp:taxon-name-part></tp:taxon-name></italic>), and in dorsal-fin profile (slightly notched in <italic><tp:taxon-name><tp:taxon-name-part taxon-name-part-type="genus">Tosanoides</tp:taxon-name-part> <tp:taxon-name-part taxon-name-part-type="species">obama</tp:taxon-name-part></tp:taxon-name></italic>). <italic><tp:taxon-name><tp:taxon-name-part taxon-name-part-type="genus">Tosanoides</tp:taxon-name-part> <tp:taxon-name-part taxon-name-part-type="species">obama</tp:taxon-name-part></tp:taxon-name></italic> also differs from both other <italic><tp:taxon-name><tp:taxon-name-part taxon-name-part-type="genus">Tosanoides</tp:taxon-name-part></tp:taxon-name></italic> species in having far less scalation on the median fins (only basally, compared with one half or more of fins), and in the third anal-fin spine (approximately equal to second anal-fin spine, compared with a shorter and less stout third anal-fin spine relative to second anal-fin spine). <italic><tp:taxon-name><tp:taxon-name-part taxon-name-part-type="genus">Tosanoides</tp:taxon-name-part> <tp:taxon-name-part taxon-name-part-type="species">obama</tp:taxon-name-part></tp:taxon-name></italic> additionally differs from <italic><tp:taxon-name><tp:taxon-name-part taxon-name-part-type="genus">Tosanoides</tp:taxon-name-part> <tp:taxon-name-part taxon-name-part-type="species">filamentosus</tp:taxon-name-part></tp:taxon-name></italic> in having a longer anal-fin base (4.81–5.14 in <abbrev xmlns:xlink="http://www.w3.org/1999/xlink" xlink:title="standard length" id="ABBRID0ECBAG" xlink:type="simple">SL</abbrev>, compared with 5.35–5.40), broader bony interorbital space (3.43–3.57 in head, compared with 4.44–4.63), and longer third anal-fin spine (1.85–2.50, compared with 2.55–3.19). <italic><tp:taxon-name><tp:taxon-name-part taxon-name-part-type="genus">Tosanoides</tp:taxon-name-part> <tp:taxon-name-part taxon-name-part-type="species">flavofasciatus</tp:taxon-name-part></tp:taxon-name></italic> additionally differs from <italic><tp:taxon-name><tp:taxon-name-part taxon-name-part-type="genus">Tosanoides</tp:taxon-name-part> <tp:taxon-name-part taxon-name-part-type="species">obama</tp:taxon-name-part></tp:taxon-name></italic> in having a deeper body (2.29-2.69 in <abbrev xmlns:xlink="http://www.w3.org/1999/xlink" xlink:title="standard length" id="ABBRID0E4BAG" xlink:type="simple">SL</abbrev>, compared with 2.84–2.88).</p><fig id="F7" position="float" orientation="portrait"><label>Figure 7.</label><caption><p>
          <italic><tp:taxon-name><tp:taxon-name-part taxon-name-part-type="genus">Tosanoides</tp:taxon-name-part> <tp:taxon-name-part taxon-name-part-type="species">flavofasciatus</tp:taxon-name-part></tp:taxon-name></italic>, <named-content xmlns:xlink="http://www.w3.org/1999/xlink" content-type="dwc:institutional_code" xlink:type="simple">BPBM</named-content> 40858, Palau Islands. Photo by R. L. Pyle</p></caption><graphic xmlns:xlink="http://www.w3.org/1999/xlink" xlink:href="zookeys-641-165-g007.jpg" position="float" orientation="portrait" xlink:type="simple" id="oo_115704.jpg"/></fig><p>The three species can also be easily distinguished from each other on the basis of life color.</p><p>Based on the five observed individuals of <italic><tp:taxon-name><tp:taxon-name-part taxon-name-part-type="genus">Tosanoides</tp:taxon-name-part> <tp:taxon-name-part taxon-name-part-type="species">obama</tp:taxon-name-part></tp:taxon-name></italic>, none of which were larger than the holotype, this species appears to be much smaller than the other two, adults of which are typically 55–85 mm <abbrev xmlns:xlink="http://www.w3.org/1999/xlink" xlink:title="standard length" id="ABBRID0EQDAG" xlink:type="simple">SL</abbrev>.</p></tp:treatment-sec><tp:treatment-sec sec-type="Genetic comparisons" id="SECID0EXDAG"><title>Genetic comparisons.</title><p>Vertebrate mtDNA barcode (cytochrome oxidase I) sequences obtained from the holotype and paratype of <italic><tp:taxon-name><tp:taxon-name-part taxon-name-part-type="genus">Tosanoides</tp:taxon-name-part> <tp:taxon-name-part taxon-name-part-type="species">obama</tp:taxon-name-part></tp:taxon-name></italic> reveal 9.5–10% uncorrected sequence divergence when compared with the other two described species of <italic><tp:taxon-name><tp:taxon-name-part taxon-name-part-type="genus">Tosanoides</tp:taxon-name-part></tp:taxon-name></italic>. This is somewhat higher than many species-level divergences in other fish taxa (e.g., <xref ref-type="bibr" rid="B21">Johns and Avise 1998</xref>, <xref ref-type="bibr" rid="B3">Bellwood et al. 2004</xref>, <xref ref-type="bibr" rid="B11">Fessler and Westneat 2007</xref>, <xref ref-type="bibr" rid="B35">Randall and Rocha 2009</xref>, <xref ref-type="bibr" rid="B38">Rocha 2004</xref>, <xref ref-type="bibr" rid="B39">Rocha et al. 2008</xref>, <xref ref-type="bibr" rid="B34">Pyle and Kosaki 2016</xref>). The accepted mtDNA clock rate of approximately 2% per million years in fishes (<xref ref-type="bibr" rid="B8">Bowen et al. 2001</xref>, <xref ref-type="bibr" rid="B37">Reece et al. 2010</xref>) indicates divergence between these species on the order of 5 million years. Nevertheless, based on a preliminary genetic analysis, <!--PageBreak--><italic><tp:taxon-name><tp:taxon-name-part taxon-name-part-type="genus">Tosanoides</tp:taxon-name-part> <tp:taxon-name-part taxon-name-part-type="species">obama</tp:taxon-name-part></tp:taxon-name></italic> has closer genetic affinities to both <italic><tp:taxon-name><tp:taxon-name-part taxon-name-part-type="genus">Tosanoides</tp:taxon-name-part></tp:taxon-name></italic> species than to representatives of eight other Indo-Pacific anthiadine genera (including <italic><tp:taxon-name><tp:taxon-name-part taxon-name-part-type="genus">Luzonichthys</tp:taxon-name-part></tp:taxon-name></italic> Herre, 1936, <italic><tp:taxon-name><tp:taxon-name-part taxon-name-part-type="genus">Nemanthias</tp:taxon-name-part></tp:taxon-name></italic> Smith, 1954, <italic><tp:taxon-name><tp:taxon-name-part taxon-name-part-type="genus">Odontanthias</tp:taxon-name-part></tp:taxon-name></italic> Bleeker, 1873, <italic><tp:taxon-name><tp:taxon-name-part taxon-name-part-type="genus">Plectranthias</tp:taxon-name-part></tp:taxon-name></italic> Fowler, 1935, <italic><tp:taxon-name><tp:taxon-name-part taxon-name-part-type="genus">Pseudanthias</tp:taxon-name-part></tp:taxon-name></italic> Bleeker, 1871, <italic><tp:taxon-name><tp:taxon-name-part taxon-name-part-type="genus">Sacura</tp:taxon-name-part></tp:taxon-name></italic> Jordan &amp; Richardson, 1910, <italic><tp:taxon-name><tp:taxon-name-part taxon-name-part-type="genus">Serranocirrhitus</tp:taxon-name-part></tp:taxon-name></italic> Watanabe, 1949, and <italic><tp:taxon-name><tp:taxon-name-part taxon-name-part-type="genus">Tosana</tp:taxon-name-part></tp:taxon-name></italic> Smith &amp; Pope, 1906). On this basis, as well as morphological comparisons, we are confident in assigning the new species to the genus <italic><tp:taxon-name><tp:taxon-name-part taxon-name-part-type="genus">Tosanoides</tp:taxon-name-part></tp:taxon-name></italic> until a more exhaustive investigation of phylogenetic relationships among the species in this subfamily is completed.</p></tp:treatment-sec><tp:treatment-sec sec-type="discussion" id="SECID0EDIAG"><title>Discussion.</title><p>
            <italic><tp:taxon-name><tp:taxon-name-part taxon-name-part-type="genus">Tosanoides</tp:taxon-name-part> <tp:taxon-name-part taxon-name-part-type="species">obama</tp:taxon-name-part></tp:taxon-name></italic> is another example of several new fish species that have been discovered on deep coral reefs over the past several decades, mostly involving the use of modern mixed-gas closed-circuit rebreather diving technology (<xref ref-type="bibr" rid="B32">Pyle 1996</xref>, <xref ref-type="bibr" rid="B33">2000</xref>). In recent years there has been increased attention focused on mesophotic coral ecosystems (<abbrev xmlns:xlink="http://www.w3.org/1999/xlink" xlink:title="mesophotic coral ecosystems" id="ABBRID0E2IAG" xlink:type="simple">MCEs</abbrev>), coral-reef habitat at depths of approximately 30–150 m in tropical regions worldwide (<xref ref-type="bibr" rid="B18">Hinderstein et al. 2010</xref>, <xref ref-type="bibr" rid="B1">Baker et al. 2016</xref>). Many more new species of fishes and other reef-associated marine organisms are likely to be discovered as a result of continued exploratory work in this poorly documented environment.</p><p>The fish subfamily <tp:taxon-name><tp:taxon-name-part taxon-name-part-type="subfamily">Anthiinae</tp:taxon-name-part></tp:taxon-name> (Anthiadides Poey, 1861, type genus <italic><tp:taxon-name><tp:taxon-name-part taxon-name-part-type="genus">Anthias</tp:taxon-name-part></tp:taxon-name></italic> Bloch, 1792, stem <italic>Anthi</italic>-), is a homonym of the beetle subfamily <tp:taxon-name><tp:taxon-name-part taxon-name-part-type="subfamily">Anthiinae</tp:taxon-name-part></tp:taxon-name> (Anthies Bonelli, 1813, type genus <italic><tp:taxon-name><tp:taxon-name-part taxon-name-part-type="genus">Anthia</tp:taxon-name-part></tp:taxon-name></italic> Weber, 1801, stem <italic>Anthi</italic>-). According to Article 55.3 of the International Code of Zoological Nomenclature (<xref ref-type="bibr" rid="B20">ICZN 1999</xref>), homonymous family-group names in current use based on similar (but not identical) genus-group names must be referred to the Commission for a ruling to remove homonymy. A case is currently in preparation to formally resolve this homonymy through application to the ICZN. Until an Opinion is issued, we follow <xref ref-type="bibr" rid="B28">van der Laan et al. (2014</xref>, <xref ref-type="bibr" rid="B29">2016</xref>) and <xref rid="B9" ref-type="bibr">Carvalho-Filho (2016)</xref> in using the spelling “<tp:taxon-name><tp:taxon-name-part taxon-name-part-type="above-genus">Anthiadinae</tp:taxon-name-part></tp:taxon-name>” to represent the subfamily for this new species, instead of the more commonly used (but homonymous) spelling “<tp:taxon-name><tp:taxon-name-part taxon-name-part-type="subfamily">Anthiinae</tp:taxon-name-part></tp:taxon-name>”.</p></tp:treatment-sec><ref-list><ref id="B15"><mixed-citation xmlns:xlink="http://www.w3.org/1999/xlink" xlink:type="simple">
          <person-group><name name-style="western"><surname>Gooding</surname><given-names>RM</given-names></name></person-group> (<year>1980</year>) <article-title>Exploratory fishing on the Hancock seamounts by the Townsend Cromwell, 1976–79.</article-title> In: <person-group><name name-style="western"><surname>Grigg</surname><given-names>RW</given-names></name><name name-style="western"><surname>Pfund</surname><given-names>RT</given-names></name></person-group> (<role>Eds</role>) <source>Proceedings of the Symposium on Status of Resource Investigations in the Northwestern Hawaiian Islands</source>. <publisher-name>University of Hawai‘i Sea Grant College Program</publisher-name>, <publisher-loc>Honolulu</publisher-loc>, <fpage>241</fpage>–<lpage>250</lpage>. <ext-link xlink:type="simple" ext-link-type="uri" xlink:href="http://137.110.142.7/publications/CR/1980/8021.PDF">http://137.110.142.7/publications/CR/1980/8021.PDF</ext-link></mixed-citation></ref><ref id="B19"><mixed-citation xmlns:xlink="http://www.w3.org/1999/xlink" xlink:type="simple">
          <person-group><name name-style="western"><surname>Humphreys</surname><given-names>RL</given-names><suffix>Jr</suffix></name><name name-style="western"><surname>Tagami</surname><given-names>DT</given-names></name><name name-style="western"><surname>Seki</surname><given-names>MP</given-names></name></person-group> (<year>1984</year>) <article-title>Seamount fishery resources within the southern Emperor-northern Hawaiian Ridge area.</article-title> In: <person-group><name name-style="western"><surname>Grigg</surname><given-names>RW</given-names></name><name name-style="western"><surname>Tanoue</surname><given-names>KY</given-names></name></person-group> (<role>Eds</role>) <source>Proceedings of the Second Symposium on Resource Investigations in the Northwestern Hawaiian Islands</source>, <volume>Volume 1</volume>. <publisher-name>University of Hawai‘i Sea Grant College Program</publisher-name>, <publisher-loc>Honolulu</publisher-loc>, <issue>UNIHI-SEAGRANT-MR-84-01</issue>, <fpage>283</fpage>–<lpage>327</lpage>. <ext-link xlink:type="simple" ext-link-type="uri" xlink:href="http://nsgl.gso.uri.edu/hawau/hawauw83002/hawauw83002_part8.pdf">http://nsgl.gso.uri.edu/hawau/hawauw83002/hawauw83002_part8.pdf</ext-link></mixed-citation></ref><ref id="B42"><mixed-citation xmlns:xlink="http://www.w3.org/1999/xlink" xlink:type="simple">
          <person-group><name name-style="western"><surname>Uchida</surname><given-names>RN</given-names></name><name name-style="western"><surname>Uchiyama</surname><given-names>JH</given-names></name></person-group> (<year>1986</year>) <article-title>Fishery Atlas of the Northwestern Hawaiian Islands.</article-title> <source>National Oceanic and Atmospheric Administration Technical Report of the National Marine Fisheries Service</source> No. <issue>38</issue>: <fpage>1</fpage>–<lpage>142</lpage>. <ext-link xlink:type="simple" ext-link-type="uri" xlink:href="https://pdfs.semanticscholar.org/15d6/6b7db2f79c33bb3093324a1525531ba722a6.pdf">https://pdfs.semanticscholar.org/15d6/6b7db2f79c33bb3093324a1525531ba722a6.pdf</ext-link></mixed-citation></ref><ref id="B30"><mixed-citation xmlns:xlink="http://www.w3.org/1999/xlink" xlink:type="simple">
          <person-group><name name-style="western"><surname>Mundy</surname><given-names>BC</given-names></name></person-group> (<year>2005</year>) <source>Checklist of the Fishes of the Hawaiian Archipelago.</source> <publisher-name>Bishop Museum Press</publisher-name>, <publisher-loc>Honolulu</publisher-loc>, <size units="page">704 pp</size>. <ext-link xlink:type="simple" ext-link-type="uri" xlink:href="http://hbs.bishopmuseum.org/pubs-online/pdf/bz06.pdf">http://hbs.bishopmuseum.org/pubs-online/pdf/bz06.pdf</ext-link></mixed-citation></ref><ref id="B16"><mixed-citation xmlns:xlink="http://www.w3.org/1999/xlink" xlink:type="simple">
          <person-group><name name-style="western"><surname>Hart</surname><given-names>PJ</given-names></name><name name-style="western"><surname>Pearson</surname><given-names>E</given-names></name></person-group> (<year>2011</year>) <article-title>An application of the theory of island biogeography to fish speciation on seamounts.</article-title> <source>Marine Ecology Progress Series</source> <volume>430</volume>: <fpage>281</fpage>–<lpage>288</lpage>. <ext-link xlink:type="simple" ext-link-type="doi" xlink:href="10.3354/meps08948">https://doi.org/10.3354/meps08948</ext-link></mixed-citation></ref><ref id="B32"><mixed-citation xmlns:xlink="http://www.w3.org/1999/xlink" xlink:type="simple">
          <person-group><name name-style="western"><surname>Pyle</surname><given-names>RL</given-names></name></person-group> (<year>1996</year>) <article-title>Exploring deep coral reefs: How much coral reef biodiversity are we missing?</article-title> <source>Global Biodiversity</source> <volume>6</volume>: <fpage>3</fpage>–<lpage>7</lpage>.</mixed-citation></ref><ref id="B24"><mixed-citation xmlns:xlink="http://www.w3.org/1999/xlink" xlink:type="simple">
          <person-group><name name-style="western"><surname>Kane</surname><given-names>C</given-names></name><name name-style="western"><surname>Kosaki</surname><given-names>RK</given-names></name><name name-style="western"><surname>Wagner</surname><given-names>D</given-names></name></person-group> (<year>2014</year>) <article-title>High levels of mesophotic reef fish endemism in the Northwestern Hawaiian Islands.</article-title> <source>Bulletin of Marine Science</source> <volume>90</volume>: <fpage>693</fpage>–<lpage>703</lpage>. <ext-link xlink:type="simple" ext-link-type="doi" xlink:href="10.5343/bms.2013.1053">https://doi.org/10.5343/bms.2013.1053</ext-link></mixed-citation></ref><ref id="B27"><mixed-citation xmlns:xlink="http://www.w3.org/1999/xlink" xlink:type="simple">
          <person-group><name name-style="western"><surname>Kosaki</surname><given-names>RK</given-names></name><name name-style="western"><surname>Pyle</surname><given-names>RL</given-names></name><name name-style="western"><surname>Leonard</surname><given-names>JC</given-names></name><name name-style="western"><surname>Hauk</surname><given-names>BB</given-names></name><name name-style="western"><surname>Whitton</surname><given-names>RK</given-names></name><name name-style="western"><surname>Wagner</surname><given-names>D</given-names></name></person-group> (<year>2016</year>) <article-title>100% endemism in mesophotic reef fish assemblages at Kure Atoll, Hawaiian Islands.</article-title> <source>Marine Biodiversity</source> <volume>2016</volume>: <fpage>1</fpage>–<lpage>2</lpage>. <ext-link xlink:type="simple" ext-link-type="doi" xlink:href="10.1007/s12526-016-0510-5">https://doi.org/10.1007/s12526-016-0510-5</ext-link></mixed-citation></ref><ref id="B45"><mixed-citation xmlns:xlink="http://www.w3.org/1999/xlink" xlink:type="simple">
          <institution xlink:type="simple">YouTube</institution> (<year>2016</year>) <source><italic><tp:taxon-name><tp:taxon-name-part taxon-name-part-type="genus">Tosanoides</tp:taxon-name-part> <tp:taxon-name-part taxon-name-part-type="species">obama</tp:taxon-name-part></tp:taxon-name></italic></source>. <ext-link xlink:type="simple" ext-link-type="uri" xlink:href="https://www.youtube.com/playlist?list=PLIXXRFL9QbRZYmkzeaksqZ4F2yaqm1f4J">https://www.youtube.com/playlist?list=PLIXXRFL9QbRZYmkzeaksqZ4F2yaqm1f4J</ext-link></mixed-citation></ref><ref id="B14"><mixed-citation xmlns:xlink="http://www.w3.org/1999/xlink" xlink:type="simple">
          <person-group><name name-style="western"><surname>Fukunaga</surname><given-names>A</given-names></name><name name-style="western"><surname>Kosaki</surname><given-names>RK</given-names></name><name name-style="western"><surname>Wagner</surname><given-names>D</given-names></name><name name-style="western"><surname>Kane</surname><given-names>C</given-names></name></person-group> (<year>2016</year>) <article-title>Structure of mesophotic reef fish assemblages in the Northwestern Hawaiian Islands.</article-title> <source>PLoS ONE</source> <volume>11</volume>(<issue>7</issue>): <elocation-id>e0157861</elocation-id>. <ext-link xlink:type="simple" ext-link-type="doi" xlink:href="10.1371/journal.pone.0157861">https://doi.org/10.1371/journal.pone.0157861</ext-link></mixed-citation></ref><ref id="B26"><mixed-citation xmlns:xlink="http://www.w3.org/1999/xlink" xlink:type="simple">
          <person-group><name name-style="western"><surname>Katayama</surname><given-names>M</given-names></name><name name-style="western"><surname>Masuda</surname><given-names>H</given-names></name></person-group> (<year>1980</year>) <article-title><italic><tp:taxon-name><tp:taxon-name-part taxon-name-part-type="genus">Tosanoides</tp:taxon-name-part> <tp:taxon-name-part taxon-name-part-type="species">flavofasciatus</tp:taxon-name-part></tp:taxon-name></italic>, a new anthiine fish from Sagami Bay, Japan, and the Tonga Ridge, Melanesia.</article-title> <source>Japanese Journal of Ichthyology</source> <volume>27</volume>(<issue>1</issue>): <fpage>51</fpage>–<lpage>55</lpage>. <ext-link xlink:type="simple" ext-link-type="uri" xlink:href="https://www.jstage.jst.go.jp/article/jji1950/27/1/27_1_51/_pdf">https://www.jstage.jst.go.jp/article/jji1950/27/1/27_1_51/_pdf</ext-link></mixed-citation></ref><ref id="B21"><mixed-citation xmlns:xlink="http://www.w3.org/1999/xlink" xlink:type="simple">
          <person-group><name name-style="western"><surname>Johns</surname><given-names>GC</given-names></name><name name-style="western"><surname>Avise</surname><given-names>JC</given-names></name></person-group> (<year>1998</year>) <article-title>A comparative summary of genetic distances in the vertebrates from the mitochondrial cytochrome <italic>b</italic> gene.</article-title> <source>Molecular Biology and Evolution</source> <volume>15</volume>: <fpage>1481</fpage>–<lpage>1490</lpage>. <ext-link xlink:type="simple" ext-link-type="doi" xlink:href="10.1093/oxfordjournals.molbev.a025875">https://doi.org/10.1093/oxfordjournals.molbev.a025875</ext-link></mixed-citation></ref><ref id="B3"><mixed-citation xmlns:xlink="http://www.w3.org/1999/xlink" xlink:type="simple">
          <person-group><name name-style="western"><surname>Bellwood</surname><given-names>DR</given-names></name><name name-style="western"><surname>van Herwerden</surname><given-names>L</given-names></name><name name-style="western"><surname>Konow</surname><given-names>N</given-names></name></person-group> (<year>2004</year>) <article-title>Evolution and biogeography of marine angelfishes (<tp:taxon-name><tp:taxon-name-part taxon-name-part-type="class">Pisces</tp:taxon-name-part></tp:taxon-name>: <tp:taxon-name><tp:taxon-name-part taxon-name-part-type="family">Pomacanthidae</tp:taxon-name-part></tp:taxon-name>).</article-title> <source>Molecular Phylogenetics and Evolution</source> <volume>33</volume>: <fpage>140</fpage>–<lpage>155</lpage>. <ext-link xlink:type="simple" ext-link-type="doi" xlink:href="10.1016/j.ympev.2004.04.015">https://doi.org/10.1016/j.ympev.2004.04.015</ext-link></mixed-citation></ref><ref id="B11"><mixed-citation xmlns:xlink="http://www.w3.org/1999/xlink" xlink:type="simple">
          <person-group><name name-style="western"><surname>Fessler</surname><given-names>JL</given-names></name><name name-style="western"><surname>Westneat</surname><given-names>MW</given-names></name></person-group> (<year>2007</year>) <article-title>Molecular phylogenetics of the butterflyfishes (<tp:taxon-name><tp:taxon-name-part taxon-name-part-type="family">Chaetodontidae</tp:taxon-name-part></tp:taxon-name>): Taxonomy and biogeography of a global coral reef fish family.</article-title> <source>Molecular Phylogenetics and Evolution</source> <volume>45</volume>: <fpage>50</fpage>–<lpage>68</lpage>. <ext-link xlink:type="simple" ext-link-type="doi" xlink:href="10.1016/j.ympev.2007.05.018">https://doi.org/10.1016/j.ympev.2007.05.018</ext-link></mixed-citation></ref><ref id="B35"><mixed-citation xmlns:xlink="http://www.w3.org/1999/xlink" xlink:type="simple">
          <person-group><name name-style="western"><surname>Randall</surname><given-names>JE</given-names></name><name name-style="western"><surname>Rocha</surname><given-names>LA</given-names></name></person-group> (<year>2009</year>) <article-title><italic><tp:taxon-name><tp:taxon-name-part taxon-name-part-type="genus">Chaetodontoplus</tp:taxon-name-part> <tp:taxon-name-part taxon-name-part-type="species">poliourus</tp:taxon-name-part></tp:taxon-name></italic>, A new angelfish (<tp:taxon-name><tp:taxon-name-part taxon-name-part-type="order">Perciformes</tp:taxon-name-part></tp:taxon-name>: <tp:taxon-name><tp:taxon-name-part taxon-name-part-type="family">Pomacanthidae</tp:taxon-name-part></tp:taxon-name>) from the tropical western Atlantic.</article-title> <source>The Raffles Bulletin of Zoology</source> <volume>57</volume>(<issue>2</issue>): <fpage>511</fpage>–<lpage>520</lpage>. <ext-link xlink:type="simple" ext-link-type="uri" xlink:href="http://lkcnhm.nus.edu.sg/nus/pdf/PUBLICATION/Raffles%20Bulletin%20of%20Zoology/Past%20Volumes/RBZ%2057(2)/57rbz511-520.pdf">http://lkcnhm.nus.edu.sg/nus/pdf/PUBLICATION/Raffles%20Bulletin%20of%20Zoology/Past%20Volumes/RBZ%2057(2)/57rbz511-520.pdf</ext-link></mixed-citation></ref><ref id="B38"><mixed-citation xmlns:xlink="http://www.w3.org/1999/xlink" xlink:type="simple">
          <person-group><name name-style="western"><surname>Rocha</surname><given-names>LA</given-names></name></person-group> (<year>2004</year>) <article-title>Mitochondrial DNA and color pattern variation in three western Atlantic <italic><tp:taxon-name><tp:taxon-name-part taxon-name-part-type="genus">Halichoeres</tp:taxon-name-part></tp:taxon-name></italic> (<tp:taxon-name><tp:taxon-name-part taxon-name-part-type="family">Labridae</tp:taxon-name-part></tp:taxon-name>), with the revalidation of two species.</article-title> <source>Copeia</source> <volume>4</volume>: <fpage>770</fpage>–<lpage>782</lpage>. <ext-link xlink:type="simple" ext-link-type="doi" xlink:href="10.1643/CG-04-106">https://doi.org/10.1643/CG-04-106</ext-link></mixed-citation></ref><ref id="B39"><mixed-citation xmlns:xlink="http://www.w3.org/1999/xlink" xlink:type="simple">
          <person-group><name name-style="western"><surname>Rocha</surname><given-names>LA</given-names></name><name name-style="western"><surname>Lindeman</surname><given-names>KC</given-names></name><name name-style="western"><surname>Rocha</surname><given-names>CR</given-names></name><name name-style="western"><surname>Lessios</surname><given-names>HA</given-names></name></person-group> (<year>2008</year>) <article-title>Historical biogeography and speciation in the reef fish genus <italic><tp:taxon-name><tp:taxon-name-part taxon-name-part-type="genus">Haemulon</tp:taxon-name-part></tp:taxon-name></italic> (<tp:taxon-name><tp:taxon-name-part taxon-name-part-type="subclass">Teleostei</tp:taxon-name-part></tp:taxon-name>: <tp:taxon-name><tp:taxon-name-part taxon-name-part-type="family">Haemulidae</tp:taxon-name-part></tp:taxon-name>).</article-title> <source>Molecular Phylogenetics and Evolution</source> <volume>48</volume>: <fpage>91</fpage>–<lpage>928</lpage>. <ext-link xlink:type="simple" ext-link-type="doi" xlink:href="10.1016/j.ympev.2008.05.024">https://doi.org/10.1016/j.ympev.2008.05.024</ext-link></mixed-citation></ref><ref id="B34"><mixed-citation xmlns:xlink="http://www.w3.org/1999/xlink" xlink:type="simple">
          <person-group><name name-style="western"><surname>Pyle</surname><given-names>RL</given-names></name><name name-style="western"><surname>Kosaki</surname><given-names>RK</given-names></name></person-group> (<year>2016</year>) <article-title><italic><tp:taxon-name><tp:taxon-name-part taxon-name-part-type="genus">Prognathodes</tp:taxon-name-part> <tp:taxon-name-part taxon-name-part-type="species">basabei</tp:taxon-name-part></tp:taxon-name></italic>, a new species of butterflyfish (<tp:taxon-name><tp:taxon-name-part taxon-name-part-type="order">Perciformes</tp:taxon-name-part></tp:taxon-name>, <tp:taxon-name><tp:taxon-name-part taxon-name-part-type="family">Chaetodontidae</tp:taxon-name-part></tp:taxon-name>) from the Hawaiian Archipelago.</article-title> <source>ZooKeys</source> <volume>614</volume>: <fpage>137</fpage>–<lpage>152</lpage>. <ext-link xlink:type="simple" ext-link-type="doi" xlink:href="10.3897/zookeys.614.10200">https://doi.org/10.3897/zookeys.614.10200</ext-link></mixed-citation></ref><ref id="B8"><mixed-citation xmlns:xlink="http://www.w3.org/1999/xlink" xlink:type="simple">
          <person-group><name name-style="western"><surname>Bowen</surname><given-names>BW</given-names></name><name name-style="western"><surname>Bass</surname><given-names>AL</given-names></name><name name-style="western"><surname>Rocha</surname><given-names>LA</given-names></name><name name-style="western"><surname>Grant</surname><given-names>WS</given-names></name><name name-style="western"><surname>Robertson</surname><given-names>DR</given-names></name></person-group> (<year>2001</year>) <article-title>Phylogeography of the trumpetfish (<italic><tp:taxon-name><tp:taxon-name-part taxon-name-part-type="genus">Aulostomus</tp:taxon-name-part></tp:taxon-name></italic> spp.): ring species complex on a global scale.</article-title> <source>Evolution</source> <volume>55</volume>: <fpage>1029</fpage>–<lpage>1039</lpage>. <ext-link xlink:type="simple" ext-link-type="doi" xlink:href="10.1554/0014-3820(2001)055[1029:POTTAR]2.0.CO;2">https://doi.org/10.1554/0014-3820(2001)055[1029:POTTAR]2.0.CO;2</ext-link></mixed-citation></ref><ref id="B37"><mixed-citation xmlns:xlink="http://www.w3.org/1999/xlink" xlink:type="simple">
          <person-group><name name-style="western"><surname>Reece</surname><given-names>JS</given-names></name><name name-style="western"><surname>Bowen</surname><given-names>BW</given-names></name><name name-style="western"><surname>Smith</surname><given-names>DG</given-names></name><name name-style="western"><surname>Larson</surname><given-names>AF</given-names></name></person-group> (<year>2010</year>) <article-title>Molecular phylogenetics of moray eels (<tp:taxon-name><tp:taxon-name-part taxon-name-part-type="above-genus">Murenidae</tp:taxon-name-part></tp:taxon-name>) demonstrates multiple origins of a shell-crushing jaw (<italic><tp:taxon-name><tp:taxon-name-part taxon-name-part-type="genus">Gymnomuraena</tp:taxon-name-part></tp:taxon-name></italic>, <italic><tp:taxon-name><tp:taxon-name-part taxon-name-part-type="genus">Echidna</tp:taxon-name-part></tp:taxon-name></italic>) and multiple colonizations of the Atlantic Ocean.</article-title> <source>Molecular Phylogenetics and Evolution</source> <volume>57</volume>: <fpage>829</fpage>–<lpage>835</lpage>. <ext-link xlink:type="simple" ext-link-type="doi" xlink:href="10.1016/j.ympev.2010.07.013">https://doi.org/10.1016/j.ympev.2010.07.013</ext-link></mixed-citation></ref><ref id="B33"><mixed-citation xmlns:xlink="http://www.w3.org/1999/xlink" xlink:type="simple">
          <person-group><name name-style="western"><surname>Pyle</surname><given-names>RL</given-names></name></person-group> (<year>2000</year>) <article-title>Assessing undiscovered fish biodiversity on deep coral reefs using advanced self-contained diving technology.</article-title> <source>Marine Technology Society Journal</source> <volume>34</volume>: <fpage>82</fpage>–<lpage>91</lpage>. <ext-link xlink:type="simple" ext-link-type="doi" xlink:href="10.4031/MTSJ.34.4.11">https://doi.org/10.4031/MTSJ.34.4.11</ext-link></mixed-citation></ref><ref id="B18"><mixed-citation xmlns:xlink="http://www.w3.org/1999/xlink" xlink:type="simple">
          <person-group><name name-style="western"><surname>Hinderstein</surname><given-names>LM</given-names></name><name name-style="western"><surname>Marr</surname><given-names>JCA</given-names></name><name name-style="western"><surname>Martinez</surname><given-names>FA</given-names></name><name name-style="western"><surname>Dowgiallo</surname><given-names>MJ</given-names></name><name name-style="western"><surname>Puglise</surname><given-names>KA</given-names></name><name name-style="western"><surname>Pyle</surname><given-names>RL</given-names></name><name name-style="western"><surname>Zawada</surname><given-names>DG</given-names></name><name name-style="western"><surname>Appeldoorn</surname><given-names>R</given-names></name></person-group> (<year>2010</year>) <article-title>Mesophotic coral ecosystems: characterization, ecology, and management.</article-title> <source>Coral Reefs</source> <volume>29</volume>: <fpage>247</fpage>–<lpage>251</lpage>. <ext-link xlink:type="simple" ext-link-type="doi" xlink:href="10.1007/s00338-010-0614-5">https://doi.org/10.1007/s00338-010-0614-5</ext-link></mixed-citation></ref><ref id="B1"><mixed-citation xmlns:xlink="http://www.w3.org/1999/xlink" xlink:type="simple">
          <person-group><name name-style="western"><surname>Baker</surname><given-names>EK</given-names></name><name name-style="western"><surname>Puglise</surname><given-names>KA</given-names></name><name name-style="western"><surname>Harris</surname><given-names>PT</given-names></name></person-group> (<role>Eds</role>) (<year>2016</year>) <article-title>Mesophotic coral ecosystems – A lifeboat for coral reefs?</article-title> <source>The United Nations Environment Programme and GRID-Arendal</source>, <publisher-loc>Nairobi and Arendal</publisher-loc>, <size units="page">98 pp</size>. <ext-link xlink:type="simple" ext-link-type="uri" xlink:href="http://apps.unep.org/publications/pmtdocuments/-Mesophotic_Coral_Ecosystems__A_lifeboat_for_coral_reefs_-2016Mesoreport_finaldraft.pdf.pdf">http://apps.unep.org/publications/pmtdocuments/-Mesophotic_Coral_Ecosystems__A_lifeboat_for_coral_reefs_-2016Mesoreport_finaldraft.pdf.pdf</ext-link></mixed-citation></ref><ref id="B20"><mixed-citation xmlns:xlink="http://www.w3.org/1999/xlink" xlink:type="simple">
          <institution xlink:type="simple">International Commission on Zoological Nomenclature</institution> (<institution xlink:type="simple">ICZN</institution>) (<year>1999</year>) <source>International Code of Zoological Nomenclature</source> (<edition>Fourth Edition</edition>). <publisher-name>The International Trust for Zoological Nomenclature</publisher-name>, <publisher-loc>London</publisher-loc>, <size units="page">306 pp</size>. <ext-link xlink:type="simple" ext-link-type="uri" xlink:href="http://www.nhm.ac.uk/hosted-sites/iczn/code/">http://www.nhm.ac.uk/hosted-sites/iczn/code/</ext-link></mixed-citation></ref><ref id="B28"><mixed-citation xmlns:xlink="http://www.w3.org/1999/xlink" xlink:type="simple">
          <person-group><name name-style="western"><surname>van der Laan</surname><given-names>R</given-names></name><name name-style="western"><surname>Fricke</surname><given-names>R</given-names></name><name name-style="western"><surname>Eschmeyer</surname><given-names>WN</given-names></name></person-group> (<year>2014</year>) <article-title>Family-group names of recent fishes.</article-title> <source>Zootaxa</source> <volume>3882</volume>(<issue>2</issue>): <fpage>1</fpage>–<lpage>230</lpage>. <ext-link xlink:type="simple" ext-link-type="doi" xlink:href="10.11646/zootaxa.3882.1.1">https://doi.org/10.11646/zootaxa.3882.1.1</ext-link></mixed-citation></ref><ref id="B29"><mixed-citation xmlns:xlink="http://www.w3.org/1999/xlink" xlink:type="simple">
          <person-group><name name-style="western"><surname>van der Laan</surname><given-names>R</given-names></name><name name-style="western"><surname>Fricke</surname><given-names>R</given-names></name><name name-style="western"><surname>Eschmeyer</surname><given-names>WN</given-names></name></person-group> (<year>2016</year>) <source>Addenda and errata of: Family-group names of recent fishes</source>. Online version, updated <date-in-citation content-type="update-date">1 December 2016</date-in-citation>. – Internet publication, <publisher-loc>San Francisco</publisher-loc> (<publisher-name>California Academy of Sciences</publisher-name>). <ext-link xlink:type="simple" ext-link-type="uri" xlink:href="http://www.calacademy.org:8080/sites/default/files/assets/ibss/departments/ichthyology/addendum_family-group_names_2016-12.pdf">http://www.calacademy.org:8080/sites/default/files/assets/ibss/departments/ichthyology/addendum_family-group_names_2016-12.pdf</ext-link></mixed-citation></ref><ref id="B9"><mixed-citation xmlns:xlink="http://www.w3.org/1999/xlink" xlink:type="simple">
          <person-group><name name-style="western"><surname>Carvalho-Filho</surname><given-names>A</given-names></name><name name-style="western"><surname>Macena</surname><given-names>BCL</given-names></name><name name-style="western"><surname>Nunes</surname><given-names>DM</given-names></name></person-group> (<year>2016</year>) <article-title>A new species of <tp:taxon-name><tp:taxon-name-part taxon-name-part-type="above-genus">Anthiadinae</tp:taxon-name-part></tp:taxon-name> (<tp:taxon-name><tp:taxon-name-part taxon-name-part-type="subclass">Teleostei</tp:taxon-name-part></tp:taxon-name>: <tp:taxon-name><tp:taxon-name-part taxon-name-part-type="family">Serranidae</tp:taxon-name-part></tp:taxon-name>) from São Pedro and São Paulo Archipelago, Brazil, Equatorial Atlantic.</article-title> <source>Zootaxa</source> <volume>4139</volume>(<issue>4</issue>): <fpage>585</fpage>–<lpage>592</lpage>. <ext-link xlink:type="simple" ext-link-type="doi" xlink:href="10.11646/zootaxa.4139.4.10">https://doi.org/10.11646/zootaxa.4139.4.10</ext-link></mixed-citation></ref></ref-list></tp:taxon-treatment>
